# Supplementary material for: Efficacy and Safety of Chlortalidone and Hydrochlorothiazide in Prevention of Cardiovascular Diseases
Source: Rev Cardiovasc Med. 2024 Oct 24;25(10):380. doi: 10.31083/j.rcm2510380 (PMC11522762; doi:10.31083/j.rcm2510380)
Supplement: Supplementary file 1 [file 2153-8174-25-10-380-s1.zip]

Archive with 5 entries (5 files):
- Supplementary Fig. 1.pdf
- Supplementary Fig. 2.pdf
- Supplementary Table 1.PDF
- Supplementary Table 2.pdf
- Supplementary Table 3.pdf
